# Supplementary material for: C-CTX1 and 17-OH-C-CTX1 Accumulation in Muscle and Liver of Dusky Grouper (Epinephelus marginatus, Lowe 1834): A Unique Experimental Study Under Low-Level Exposure
Source: Toxins (Basel). 2025 Dec 19;18(1):3. doi: 10.3390/toxins18010003 (PMC12845688; doi:10.3390/toxins18010003)
Supplement: Supplementary file 1 [file toxins-18-00003-s001.zip]

Archive with 1 entries (1 files):
- toxins-3992738-supplementary.pdf
